# Supplementary material for: The Impact of Non-Pharmacological Interventions on Delirium in Neurological Intensive Care Unit Patients: A Single-Center Interrupted Time Series Trial
Source: J Clin Med. 2023 Sep 7;12(18):5820. doi: 10.3390/jcm12185820 (PMC10532134; doi:10.3390/jcm12185820)
Supplement: Supplementary file 1 [file jcm-12-05820-s001.zip]

Archive with 1 entries (1 files):
- jcm-2548824-supplementary.pdf
